# Supplementary material for: High Dual Expression of the Biomarkers CD44v6/α2β1 and CD44v6/PD-L1 Indicate Early Recurrence after Colorectal Hepatic Metastasectomy
Source: Cancers (Basel). 2022 Apr 12;14(8):1939. doi: 10.3390/cancers14081939 (PMC9027562; doi:10.3390/cancers14081939)
Supplement: Supplementary file 1 [file cancers-14-01939-s001.zip]

Archive with 1 entries (1 files):
- cancers-1652390-supplementary.xlsx
