# Supplementary material for: High Dual Expression of the Biomarkers CD44v6/α2β1 and CD44v6/PD-L1 Indicate Early Recurrence after Colorectal Hepatic Metastasectomy
Source: Cancers (Basel). 2022 Apr 12;14(8):1939. doi: 10.3390/cancers14081939 (PMC9027562; doi:10.3390/cancers14081939)
Supplement: Supplementary file 1 [file cancers-14-01939-s001.zip › cancers-1652390-supplementary.xlsx]

## Sheet: Tabelle1
Table S1: Positivity and Distribution of Biomarkes in Benign Tissue of Liver and Lung Metastases
	number of positive lesions				percentage of positive benign tissue (%)				number of positive lesions above cut-offs			log-rank (p value)
	liver		lung		Median		Mean		cut off (%)	liver		liver
Biomarker	n=52*	%	n=15	%	liver	lung	liver	lung		n=52*	%	PFS	OS
HGF-R	38	73.1	11	73.3	100	40	72.4	41.0	70	36	69.2	0.167	0.665
IGF-1R	11	21.2	13	86.7	0	100	17.2	78.0	20	10	19.2	0.494	0.342
EGF-R	46	88.5	15	100	100	80	86.3	75.3	80	44	84.6	0.505	0.613
Her2/neu	20	38.5	5	33.3	0	0	23.3	5.3	20	14	26.9	0.393	0.748
ERα	patchy staining				n.t.		n.t.		n.t.			n.t.	n.t.
PR	patchy staining				n.t.		n.t.		n.t.			n.t.	n.t.
Muc1	0	0	8	53.3	0	20	0	19.3	n.t.			n.t.	n.t.
CD44v6	0	0	12	80	0	30	0	28.7	n.t.			n.t.	n.t.
α2β1	0	0	10	66.7	0	20	0	37.3	n.t.			n.t.	n.t.
Hsp90	46	88.5	12	80	100	60	83.9	54.7	80	36	69.2	0.922	0.068
PD-L1	10	19.2	13	86.7	0	30	7.0	50.7	10	7	13.5	0.416	0.275
Legend:n.t., not tested; *, one benign liver tissue was noch available; PFS, progression free survival; OS, overall survival

## Sheet: Tabelle2
	Positivity				Mean		expression level
	liver		lung		liver	lung		liver		lung
Biomarker	n=53	%	n=15	%	%	%	cut off	n=53	%	n=15	%
Ki67	49	92.5	15	100	25.34	26.87	>25	30	56.6	6	40
EGFR	45	84.9	15	100	41.5	68	>50	25	47.2	12	80
Her2	19	35.9	8	53.3	5.7	1.7	>50	1	1.9	0	0
HGFR	52	98.1	15	100	87.7	95.3	n.t.
IGF1R	50	93.3	15	100	75.75	92.3	>80	29	54.7	12	80
CD44v6	45	84.9	15	100	34.9	55.67	>30	23	43.4	10	66.7
Muc1	26	49.1	9	60	6.8	5.9	.+/-	26	49.1	9	60
a2b1	46	86.8	15	100	58.45	0.87	>80	20	37.7	11	73.3
Hsp90	51	96.2	15	100	68.67	88.3	>70	26	49.1	9	60
rpS6	46	86.8	15	100	30.77	43.53	>30	21	39.6	9	60
HLA-DR	32	60.4	13	86.67	6.94	18.4	.+/-	32	60.4	13	86.7
PD-L1	24	45.3	13	86.67	6.1	3.25	>1	24	45.3	11	73.3
